# Supplementary material for: Experimental and Bioinformatic Insights into the Effects of Epileptogenic Variants on the Function and Trafficking of the GABA Transporter GAT-1
Source: Int J Mol Sci. 2023 Jan 4;24(2):955. doi: 10.3390/ijms24020955 (PMC9862756; doi:10.3390/ijms24020955)
Supplement: Supplementary file 1 [file ijms-24-00955-s001.zip]

Archive with 3 entries (3 files):
- Supplementary material.pdf
- video S1 (G307RWT).mp4
- video S2 (G307R).mp4
